# Supplementary material for: A new simple brain segmentation method for extracerebral intracranial tumors
Source: PLoS One. 2020 Apr 17;15(4):e0230754. doi: 10.1371/journal.pone.0230754 (PMC7164623; doi:10.1371/journal.pone.0230754)
Supplement: S2 File — (ZIP) [file pone.0230754.s002.zip]

Archive with 17 entries (12 files):
- SUB8/
- SUB8/freesurfer/
- SUB8/freesurfer/aparc+aseg.mgz
- SUB8/freesurfer/lh.aparc.annot
- SUB8/freesurfer/lh.pial
- SUB8/freesurfer/rh.aparc.annot
- SUB8/freesurfer/rh.pial
- SUB8/picture/
- SUB8/picture/color brain/
- SUB8/picture/color brain/1.jpg
- SUB8/picture/color brain/2.jpg
- SUB8/picture/VR/
- SUB8/picture/VR/1.jpg
- SUB8/picture/VR/2.jpg
- SUB8/T1 without tumor.nii
- SUB8/T1.nii
- SUB8/without skull.nii
