# Supplementary material for: A new simple brain segmentation method for extracerebral intracranial tumors
Source: PLoS One. 2020 Apr 17;15(4):e0230754. doi: 10.1371/journal.pone.0230754 (PMC7164623; doi:10.1371/journal.pone.0230754)
Supplement: S3 File — (ZIP) [file pone.0230754.s003.zip]

Archive with 20 entries (15 files):
- SUB15/
- SUB15/freesurfer/
- SUB15/freesurfer/aparc+aseg.mgz
- SUB15/freesurfer/lh.aparc.annot
- SUB15/freesurfer/lh.pial
- SUB15/freesurfer/rh.aparc.annot
- SUB15/freesurfer/rh.pial
- SUB15/picture/
- SUB15/picture/color brain/
- SUB15/picture/color brain/1.jpg
- SUB15/picture/color brain/2.jpg
- SUB15/picture/VR/
- SUB15/picture/VR/1.jpg
- SUB15/picture/VR/2.jpg
- SUB15/Segmentation.seg.nrrd
- SUB15/Segmentation_3.seg.nrrd
- SUB15/T1 without tumor.nii
- SUB15/T1.nii
- SUB15/tumor.seg.nrrd
- SUB15/without skull.nii
