# Supplementary material for: A new simple brain segmentation method for extracerebral intracranial tumors
Source: PLoS One. 2020 Apr 17;15(4):e0230754. doi: 10.1371/journal.pone.0230754 (PMC7164623; doi:10.1371/journal.pone.0230754)
Supplement: S4 File — (ZIP) [file pone.0230754.s004.zip]

Archive with 18 entries (13 files):
- SUB16/
- SUB16/3DT1WI.nii
- SUB16/FREESURFER/
- SUB16/FREESURFER/aparc+aseg.mgz
- SUB16/FREESURFER/lh.aparc.annot
- SUB16/FREESURFER/lh.pial
- SUB16/FREESURFER/rh.aparc.annot
- SUB16/FREESURFER/rh.pial
- SUB16/new T1.nii
- SUB16/picture/
- SUB16/picture/color BRAIN/
- SUB16/picture/color BRAIN/1.jpg
- SUB16/picture/color BRAIN/2.jpg
- SUB16/picture/VR/
- SUB16/picture/VR/1.jpg
- SUB16/picture/VR/2.jpg
- SUB16/TUMOR.seg.nrrd
- SUB16/without skull.nii
