# Supplementary material for: A new simple brain segmentation method for extracerebral intracranial tumors
Source: PLoS One. 2020 Apr 17;15(4):e0230754. doi: 10.1371/journal.pone.0230754 (PMC7164623; doi:10.1371/journal.pone.0230754)
Supplement: S5 File — (ZIP) [file pone.0230754.s005.zip]

Archive with 18 entries (13 files):
- SUB17/
- SUB17/FREESURFER/
- SUB17/FREESURFER/lh.aparc.annot
- SUB17/FREESURFER/lh.pial
- SUB17/FREESURFER/rh.aparc.annot
- SUB17/FREESURFER/rh.pial
- SUB17/FREESURFER/tumor.nrrd
- SUB17/picture/
- SUB17/picture/color brain/
- SUB17/picture/color brain/1..jpg
- SUB17/picture/color brain/2.jpg
- SUB17/picture/VR/
- SUB17/picture/VR/1.jpg
- SUB17/picture/VR/2.jpg
- SUB17/T1 without tumor.nii
- SUB17/T1.nii
- SUB17/tumor.seg.nrrd
- SUB17/without skull.nii
